# Supplementary material for: Evolution at Spike protein position 519 in SARS-CoV-2 facilitated adaptation to humans
Source: Npj Viruses. 2024 Jul 9;2:29. doi: 10.1038/s44298-024-00036-2 (PMC11721114; doi:10.1038/s44298-024-00036-2)
Supplement: Supplementary file 1 — Supplementary Table [file 44298_2024_36_MOESM1_ESM.xlsx]

## Sheet: SweepRegions
Table: Sweep regions identified in respective month up to Aug 2021.
#Month	Start position in genome	End position in genome	Score
Mar.2020	7246	7484	0.5
Mar.2020	13040	13298	0.71
Mar.2020	20739	21011	0.51
Mar.2020	22665	22907	0.63
Mar.2020	24396	24666	0.79
Apr.2020	7191	7632	0.89
Apr.2020	12930	13126	0.62
Apr.2020	22652	22896	0.94
Apr.2020	23681	23944	0.6
May.2020	7449	7687	0.53
May.2020	8433	8638	0.63
May.2020	8893	9025	0.67
May.2020	12962	13094	0.63
May.2020	15509	15917	0.87
May.2020	19214	19425	0.65
May.2020	22521	23036	0.84
May.2020	24359	24639	0.6
Jun.2020	9216	9488	0.77
Jun.2020	12944	13382	0.97
Jun.2020	14338	14635	0.75
Jun.2020	22637	22849	0.79
Jun.2020	22892	23016	0.69
Jun.2020	24444	24658	0.98
Jul.2020	7326	7509	0.63
Jul.2020	7566	7715	0.52
Jul.2020	8360	8581	1
Jul.2020	9193	9418	0.9
Jul.2020	11398	11518	0.53
Jul.2020	12432	12594	0.58
Jul.2020	12934	13121	0.94
Jul.2020	14432	14638	0.98
Jul.2020	15033	15209	0.84
Jul.2020	15320	15585	0.86
Jul.2020	19252	19408	0.76
Jul.2020	22596	22935	0.82
Jul.2020	24418	24727	1
Aug.2020	7544	7692	0.96
Aug.2020	8277	8589	0.97
Aug.2020	12537	13126	1
Aug.2020	13518	13696	0.71
Aug.2020	14432	14597	0.76
Aug.2020	14981	15139	0.96
Aug.2020	15397	15662	0.73
Aug.2020	19278	19413	0.76
Aug.2020	19485	19634	0.5
Aug.2020	21283	21624	0.65
Aug.2020	22717	22892	0.97
Sep.2020	7239	7814	0.9
Sep.2020	8394	8662	0.91
Sep.2020	12856	13103	0.94
Sep.2020	14338	14603	0.95
Sep.2020	14881	15226	0.99
Sep.2020	19345	19547	0.66
Sep.2020	21346	21499	0.5
Sep.2020	22782	22904	0.66
Sep.2020	24487	24625	0.51
Oct.2020	7066	7735	0.99
Oct.2020	8402	8587	0.67
Oct.2020	12866	13148	0.94
Oct.2020	14420	14574	0.94
Oct.2020	14881	15211	1
Oct.2020	16015	16184	0.78
Oct.2020	17342	17539	0.52
Oct.2020	17871	18018	0.61
Oct.2020	19244	19450	0.65
Oct.2020	22762	22915	0.81
Nov.2020	7370	7738	0.62
Nov.2020	8382	8554	1
Nov.2020	9245	9451	0.94
Nov.2020	12916	13118	0.7
Nov.2020	13545	13689	0.82
Nov.2020	14372	14551	0.97
Nov.2020	14898	15287	0.99
Nov.2020	15424	15585	0.65
Nov.2020	15742	15986	0.67
Nov.2020	20775	20949	0.79
Nov.2020	23722	23902	0.74
Nov.2020	24406	24549	0.9
Dec.2020	7402	7673	1
Dec.2020	8411	8592	0.85
Dec.2020	10399	10575	0.65
Dec.2020	12161	12405	0.86
Dec.2020	13411	13646	0.88
Dec.2020	13790	13925	0.76
Dec.2020	15038	15286	0.86
Dec.2020	15430	15591	0.74
Dec.2020	15659	15807	0.7
Dec.2020	19310	19573	0.71
Dec.2020	20738	20994	0.64
Dec.2020	21345	21570	0.75
Dec.2020	22670	22932	0.6
Dec.2020	24373	24547	0.59
Dec.2020	26285	26452	0.73
Dec.2020	26978	27159	0.67
Jan.2021	7136	7366	0.73
Jan.2021	7468	7684	0.99
Jan.2021	8463	8653	0.53
Jan.2021	9182	9377	0.58
Jan.2021	14487	14690	0.55
Jan.2021	14947	15193	0.93
Jan.2021	15416	15598	0.82
Jan.2021	15727	15871	0.81
Jan.2021	15951	16216	0.86
Jan.2021	19752	19921	0.65
Jan.2021	21335	21485	0.63
Jan.2021	22878	23332	0.84
Jan.2021	24131	24299	0.57
Jan.2021	24401	24700	0.97
Jan.2021	26277	26458	0.84
Jan.2021	26983	27173	0.81
Feb.2021	7447	7723	1
Feb.2021	8212	8549	1
Feb.2021	12958	13218	0.57
Feb.2021	14389	14534	0.67
Feb.2021	14844	14985	0.91
Feb.2021	15000	15139	0.59
Feb.2021	15422	15612	0.72
Feb.2021	15748	15863	0.52
Feb.2021	15923	16173	0.84
Feb.2021	16759	16889	0.5
Feb.2021	20684	20916	1
Feb.2021	21383	21550	0.71
Feb.2021	24513	24727	0.95
Feb.2021	26254	26512	0.88
Feb.2021	27026	27183	0.95
Mar.2021	5202	5440	0.5
Mar.2021	7123	7243	0.52
Mar.2021	7420	7645	0.56
Mar.2021	8471	8583	0.56
Mar.2021	11618	11778	0.73
Mar.2021	12937	13171	0.87
Mar.2021	13401	13691	0.87
Mar.2021	14529	14724	0.57
Mar.2021	14818	15167	1
Mar.2021	15414	15612	0.83
Mar.2021	19325	19576	0.64
Mar.2021	20733	20910	0.95
Mar.2021	24216	24487	0.75
Mar.2021	26333	26491	1
Mar.2021	27022	27173	0.97
Apr.2021	8276	8538	0.69
Apr.2021	9149	9372	0.53
Apr.2021	12223	12415	0.92
Apr.2021	13973	14083	0.5
Apr.2021	14727	15200	0.99
Apr.2021	15825	16430	1
Apr.2021	16701	16831	0.56
Apr.2021	17196	17367	0.63
Apr.2021	20063	20313	0.98
Apr.2021	20776	20908	0.64
Apr.2021	27008	27205	0.61
May.2021	7331	7735	1
May.2021	11613	11721	0.79
May.2021	14494	15004	0.95
May.2021	15069	15205	0.67
May.2021	19347	19504	0.69
May.2021	19573	19818	0.64
May.2021	21393	21623	0.81
May.2021	24234	24356	0.54
May.2021	24431	24703	1
Jun.2021	7375	7635	0.89
Jun.2021	8414	8629	1
Jun.2021	12214	12366	0.69
Jun.2021	14435	14622	0.67
Jun.2021	14983	15164	0.98
Jun.2021	15440	15626	0.88
Jun.2021	15718	15902	0.66
Jun.2021	15954	16091	0.79
Jun.2021	16191	16353	0.57
Jun.2021	16724	16874	0.67
Jun.2021	17710	18053	0.99
Jun.2021	19260	19825	0.65
Jun.2021	21281	21546	0.94
Jun.2021	24440	24752	0.8
Jun.2021	26992	27214	0.92
Jul.2021	7475	7683	0.97
Jul.2021	8463	8598	0.86
Jul.2021	9212	9338	0.61
Jul.2021	10365	10560	0.84
Jul.2021	13075	13415	0.91
Jul.2021	13470	13645	0.83
Jul.2021	14634	14810	0.53
Jul.2021	14955	15293	0.85
Jul.2021	15402	15986	0.99
Jul.2021	16136	16375	0.61
Jul.2021	17811	18043	0.8
Jul.2021	19220	19400	0.85
Jul.2021	20799	20986	0.76
Aug.2021	7194	7347	0.66
Aug.2021	8293	8525	0.98
Aug.2021	10331	10511	0.81
Aug.2021	12271	12484	0.61
Aug.2021	14569	14719	0.5
Aug.2021	14878	15002	0.51
Aug.2021	15302	15493	0.8
Aug.2021	15494	15647	0.53
Aug.2021	16559	16819	0.81
Aug.2021	19293	19654	0.87
Aug.2021	24607	24775	0.78
